# Supplementary material for: Application of Digital Tools in the Care of Patients With Diabetes: Scoping Review
Source: J Med Internet Res. 2025 Aug 19;27:e72167. doi: 10.2196/72167 (PMC12364422; doi:10.2196/72167)
Supplement: Multimedia Appendix 2 [file jmir-v27-e72167-s002.xlsx]

## Sheet: Supplementary Table 
Basic features of the included literature
No.	First Author (Publication Date)	Country	Study Type	Sample Size (Intervention/Control Group)	Type of Digital Tool	Intervention Duration	Intervention Methods	Limitations	Outcome Indicators
1	Dai Guizhi (2011) (21)	China	Observational Study	143	Self-Energy Monitoring Device and System Software	3 months	1. Used a self-energy monitoring device and its system software for health education, quantitative exercise, and dietary guidance, along with periodic monitoring and adjustment of management plans, to conduct intensive management of type 2 diabetes patients in the community for 3 months.	1. The selection of subjects with a higher age structure and broad exclusion criteria limited the generalizability of the results. 2. The absence of a control group and long-term follow-up affected the accuracy of evaluating the independence and sustainability of the effects.	Weight, BMI, waist circumference, blood glucose, and lipid indicators, effective exercise volume
2	Dai Limin (2018) (22)	China	RCT	129 (65/64)	Internet + Diabetes Home Care Mobile App	6 months	1.Intervention group: Health management using an Internet + Diabetes Home Care Mobile App. 2.Control group: Regular follow-up management mode.	1. Small sample size. 2. Short intervention duration, lack of multicenter research, and no in-depth exploration of the impact of individual differences on intervention effects.	BMI, blood glucose, diabetes self-management behavior scores, quality of life scores, occurrence of hypoglycemic events
3	Deng Yufeng (2017) (23)	China	RCT	91 (44/47)	Smartphone and Chat App	6 months	1.Intervention group: Blood glucose data upload using a glucose meter with data transfer function to obtain remote comprehensive management of medication, diet, etc. 2.Control group: Maintenance of traditional outpatient visit mode.	Elderly patients may not be proficient in using new technologies such as smartphones.	Blood glucose indicators
4	Lin Chengxia (2018) (24)	China	RCT	120 (60/60)	Smartphone and Chat App	6 months	1.Intervention group: Used a network information-based management mode. 2.Control group: Adopted a conventional discharge health management approach.	Not explicitly mentioned.	Quality of life of patients, blood glucose indicators
5	Fu Shali (2020) (25)	China	Non-Randomized Controlled Trial	220 (110/110)	Closed-Loop Blood Glucose Intelligent Management Platform (Hospital-Community-Home)	1 year	1. Intervention group: Adopted a closed-loop blood glucose intelligent management platform for hospital-community-home management. 2.Control group: Followed conventional diabetes management.	Some elderly patients faced difficulties in operation, limiting management to some extent.	Blood glucose and lipid indicators, BMI, and self-management capability
6	Gao Yan (2018) (26)	China	RCT	280(140/140)	Smartphone Health Management Software	During hospital stay	1. Intervention group: Used smartphone health management software for dietary guidance based on traditional dietary education. 2.Control group: Adopted traditional dietary guidance.	Some patients, especially the elderly, were not proficient in using smartphones.	Knowledge mastery level from education, health education satisfaction
7	Liu Jinping (2015) (27)	China	RCT	92(46/46)	Integrated Management Information Platform	6 months	1. Intervention group: Conducted remote health education via an integrated management information platform. 2. Control group: Adopted traditional health education methods.	Not explicitly mentioned.	Diabetes self-management ability scale (DSCA) scores, blood glucose indicators
8	Huang Wenzhen (2020) (28)	China	Non-Randomized Controlled Trial	Liaison Nurses: 86; Diabetes Patients: 450(238/212)	Hospital Information System (HIS), 'Diabetes Manager' App, Cloud Outpatient Network Platform	10 months	1. Used information technology to establish a virtual ward and provided remote treatment for non-endocrinology diabetic patients.	Not explicitly mentioned.	Liaison nurses' diabetes knowledge level, patient blood glucose indicators, glucose tolerance test rate, patient satisfaction
9	Huang Xiu (2023) (29)	China	RCT	60(30/30)	Ez-8 S Imm Glucometer	3 months	1. Intervention group: Patients performed seven SMBG tests daily during the first week of the study and one test daily thereafter, with biweekly hospital visits to allow nurses to verify SMBG data uploaded to the cloud platform. 2. Control group: Patients followed their usual follow-up routines and completed one hospital visit at the end of the 3-month follow-up period.	Short study duration and small sample size may limit generalizability of results.	BMI, waist-to-hip ratio (WHR), blood glucose and lipid indicators, patient knowledge and adherence to SMBG
10	He Xiaoxiao (2022) (30)	China	RCT	100(50/50)	Huayi Jingdian Intelligent Blood Glucose Monitoring Device	Not specified	1. Intervention group: Conducted information-based blood glucose management, including monitoring, data recording, health education, and lifestyle adjustments. 2. Control group: Followed conventional blood glucose management.	Not explicitly mentioned.	Blood glucose and lipid control, hospitalization rate, hypoglycemia incidence, management satisfaction, adherence, and self-management level
11	Li Chunhua (2019) (31)	China	Non-randomized Controlled Trial	100 (50/50)	Blood Glucose Information Management System (IGMS)	6 months	1. Intervention group: IGMS terminals installed at home and hospital, measuring blood glucose with smart blood glucose meters and uploading values via internet. 2. Control group: Monitoring blood glucose with portable meters and recording in logs.	Short duration, lacks long-term effect study	Frequency of hypoglycemia, HbA1c, self-monitoring scores, follow-up situations, time from blood glucose alert to clinic visit, number of proactive follow-ups, number of adjustments to hypoglycemic schemes
12	Qin Yali (2019) (32)	China	Non-randomized Controlled Trial	176 (88/88)	Blood Glucose Information Management System	6 months	1. Intervention group: Patients measure blood glucose with smart meters, data synchronized to hospital terminal via computer, healthcare staff review data daily and provide guidance. 2. Control group: Nursing staff conduct weekly phone follow-ups after discharge to supervise blood glucose monitoring.	Not explicitly mentioned	Blood glucose monitoring effectiveness, blood glucose indicators, blood glucose control situation
13	Li Lin (2015) (33)	China	Non-randomized Controlled Trial	171 (Pre-WeChat group 56, Post-WeChat group 59, Non-WeChat group 56)	WeChat Subscription Account	Not explicitly mentioned	1. Post-WeChat group: WeChat subscription account provides 186 messages of hospital information, treatment information, and health education information, informed by medical staff during ward rounds, health education, or weekly 3-minute voice messages. <br> 2. Pre-WeChat group and Non-WeChat group: Conventional information delivery to patients and families.	Not explicitly mentioned	Degree of understanding of hospital information, knowledge of diabetes, and nursing satisfaction
14	Liang Chibo (2014) (34)	China	RCT	106 (53/53)	Diabetes Management Mobile Software	12 months	1. Intervention group: Uses diabetes management mobile software for dietary intervention, including tools like diabetes timer, reference values, calculator, and diary. 2. Control group: Receives conventional dietary intervention without using diabetes management mobile software.	Not explicitly mentioned	Blood glucose and lipid indicators, body mass index (BMI), waist-to-hip ratio (WHR) and other metabolic indicators
15	Liu Jinping (2017) (35)	China	RCT	84 (42/42)	Comprehensive Information Management Platform	9 months	1. Intervention group: Uses comprehensive information management platform for diabetes management, including online supervision, educational templates, and individualized lifestyle guidance. 2. Control group: Receives conventional three-level management without using the platform.	Not explicitly mentioned	Lifestyle (including diet and exercise), blood glucose indicators
16	Yin Shukun (2011) (36)	China	Non-randomized Controlled Trial	102 (Treatment group 51, Control group 51)	"njysk-Diabetes Diet Design Software"	8 weeks	1. Intervention group designs personalized diets with the software. 2. Control group designs diets using traditional methods.	Not explicitly mentioned	Blood glucose and lipid indicators, body mass index (BMI)
17	Liu Ying (2020) (37)	China	RCT	306 (153/153)	Blood Glucose Information Management System	Not explicitly mentioned	1. Intervention group: Uses blood glucose information management system, including smart blood glucose monitors, in-hospital blood glucose management APP, blood glucose information management system, and blood glucose management information workstation. 2. Control group: Traditional blood glucose management methods, including regular blood glucose testing and medication adjustment based on blood …	Not explicitly mentioned	Blood glucose control effectiveness, time to blood glucose control target, blood glucose record feedback time, hospital stay duration, nursing satisfaction score
18	Liu Qiuli (2021) (38)	China	Non-randomized Controlled Trial	182 (91/91)	Information-based Doctor-Patient Interaction Platform	3 months	1. Intervention group: Manages with the information-based doctor-patient interaction platform, including blood glucose monitoring with smart meters, data management with IGMS software, HIS integration, and doctor-patient interaction via IGMS mobile APP. 2. Control group: Receives conventional diabetes care and phone follow-ups.	Not explicitly mentioned	Self-efficacy, treatment adherence, blood glucose control effectiveness
19	Ren Quanyan (2018) (39)	China	RCT	80 (40/40)	Diabetes Mobile Healthcare Management Software APP - Palm Hospital	6 months	1. Intervention group: Follow-up management through mobile healthcare management mode, including using diabetes mobile healthcare management software APP and online communication with medical staff. 2. Control group: Conventional follow-up management, including distribution of diabetes health management brochures and kitchen scales.	Not explicitly mentioned	Blood glucose and lipid indicators, diabetes management self-efficacy scale scores
20	Shi Jianying (2019) (40)	China	RCT	200 (100/100)	Mobile Medical Software (Sugar Nurse Mobile Blood Glucose Meter Application)	3 months	1.Intervention group: Blood glucose monitoring was carried out using mobile medical software, which had a blood glucose test reminder function, and the results were automatically recorded and uploaded to the cloud to form a blood glucose curve. 2.Control group: The blood sugar value was asked and recorded through telephone follow-up, the questions of patients were answered, and the patients were …	1. Small sample size, monitoring population is urban residents with the ability to use smartphones, fewer elderly people	Blood glucose indicators, knowledge and behavior ability scores, frequency of hypoglycemia
21	Chu Xiaofang (2017) (41)	China	RCT	130 (63/67)	Diabetes Mobile Management Education Software (WeiTang Doctor)	6 months	1. Intervention group: Used diabetes mobile management software for education and management, including setting personalized management goals, remote monitoring of blood glucose control indicators, and pushing educational information. 2. Control group: Used traditional post-discharge health education mode, including phone follow-ups and monthly large-class education.	Not explicitly mentioned	Blood glucose indicators, diabetes knowledge, self-management efficacy, self-management behavior
22	Wang Li (2019) (42)	China	RCT	240 (120/120)	Medical Communication Glucose Smart Management Platform	12 months	1. Intervention group: Used “Internet +” diabetes health management station for closed-loop management, including online-offline integrated management, multi-disciplinary treatment model (MDT), and remote monitoring and guidance through the Medical Communication Glucose Smart Management Platform. 2. Control group: Underwent conventional diabetes management, including treatment and health educatio…	1. Only some community hospitals were networked. 2. The internet platform is a smart system, and some patients were not proficient in operating smartphones at the time, which may have limited the management population.	Blood glucose and lipid indicators, BMI, assessment of patient self-management ability
23	Wang Yan (2017) (43)	China	RCT	76 (39/37)	Blood Glucose Information Management System (IGMS)	6 months	1. Experimental group: Used IGMS to monitor blood glucose, with data synchronized in real-time to computer terminals, and healthcare staff monitored patient blood glucose changes and initiated follow-ups via the network. 2. Control group: Used traditional blood glucose meters to monitor blood glucose, filled out blood glucose monitoring logs as required by the experiment, and healthcare staff con…	Not explicitly mentioned	Blood glucose indicators, self-monitoring of blood glucose (frequency and self-monitoring scores)
24	Wu Donghong (2017) (44)	China	RCT	80 (40/40)	Blood Glucose Information Management System (i-GMS)	3 months	1. Intervention group: Used Sugar Guardian App and smart blood glucose meters for blood glucose monitoring, with data uploaded to the cloud via Wi-Fi, and doctors could view patient blood glucose conditions through the App. 2. Control group: Used regular portable blood glucose meters for blood glucose monitoring, with weekly phone follow-ups.	Not explicitly mentioned	Blood glucose indicators, glycated albumin (GA), frequency of blood glucose monitoring, number of hypoglycemic episodes, and patient satisfaction with outpatient blood glucose monitoring management
25	Zhao Baiying (2022) (45)	China	RCT	120 (60/60)	WeChat Public Account for Traditional Chinese Medicine Health Information Platform	2 months	1. Intervention group: Used WeChat public account for traditional Chinese medicine health information platform, including mass text, images, videos, voice, and graphic information, and custom menu functions. 2. Control group: Underwent conventional management, including routine medication guidance and psychological care.	Not explicitly mentioned	Blood glucose and lipid indicators, Diabetes Self-Management Behavior Scale (SDSCA-6) scores, Diabetes-Specific Quality of Life (DSQL) scores
26	Wu Yan (2015) (46)	China	RCT	240 (120/120)	Blood Glucose Information Management System (IGMS) and Clinical Smart Blood Glucose Meter (GLUPAD)	Not explicitly mentioned	1. Intervention group: Used IGMS and GLUPAD for blood glucose monitoring, with data automatically synchronized to the system, achieving automated and informatized blood glucose data management. 2. Control group: Used traditional blood glucose monitoring methods, including portable blood glucose meters for blood glucose monitoring, with manual recording and data feedback.	Not explicitly mentioned	Patient information recognition accuracy, blood glucose value accuracy, blood glucose data detection and feedback time, blood glucose target time
27	Tang Hongxia (2023) (47)	China	RCT	226 (C1: 54, C2: 58, T1: 55, T2: 59)	Diabetes Digital Management APP (Sugar Nurse APP)	6 months	1. Blank group (C1 group) : received routine diabetes management, and distributed portable blood glucose meter and blood glucose monitoring notebook. 2. Blank + phone reminder group (C2 group) : on the basis of C1 group, manual phone reminder was added once a week. 3.APP group (T1 group) : used sugar nurse APP for self-management and issued a matching blood glucose uric acid tester. 4.APP+ phone …	Not explicitly mentioned	Glycated hemoglobin (HbA1c), blood pressure, body mass index (BMI), blood glucose monitoring frequency after intervention
28	Yang Boquan (2007) (48)	China	Non-randomized Controlled Trial	80 (40/40)	Internet Communication Tool	6 months	1. Intervention group: Patients or family members could contact diabetes experts online at any time to obtain knowledge on diabetes prevention and treatment, dietary therapy, exercise therapy, etc. 2. Control group: Participated in learning sessions in phases, once a month for 6 sessions, each lasting 3 hours, including group lectures and individual counseling.	Not explicitly mentioned	Blood glucose and lipid indicators, blood pressure, diabetes knowledge, quality of life, psychological assessment, service satisfaction scores, body mass index, dosage of hypoglycemic drugs, medical costs and visit costs, etc.
29	Yang Xue (2018) (49)	China	Non-randomized Controlled Trial	224 (112/112)	Blood Glucose Information Management System (BGIMS)	6 months	1. Intervention group: Used BGIMS for blood glucose monitoring and management, including automatic upload of blood glucose data to the database and report generation, and doctors could review blood glucose data at the workstation. 2. Control group: Used traditional bedside blood glucose meters for blood glucose monitoring and traditional blood glucose management mode.	Not explicitly mentioned	Blood glucose indicators and lipid levels, awareness rate of blood glucose-related knowledge, blood glucose target rate, glycated hemoglobin target rate, self-monitoring blood glucose rate, appropriate exercise rate, reasonable diet rate, regular medication rate
30	Yu Daling (2016) (50)	China	RCT	98 (48/50)	WeChat combined with “WeiTang” management software	6 months	1. Intervention group: Uploaded diabetes self-management knowledge through WeChat Moments, patients uploaded blood glucose monitoring logs in WeChat Moments, and administrators answered patient questions within 24 hours and provided health guidance. 2. Control group: Conducted phone follow-ups to answer questions and provide guidance on self-management issues.	Not explicitly mentioned	Glycated hemoglobin (HbA1c) values, weight changes, frequency of blood glucose monitoring, hypoglycemic incidence rate, mastery of diabetes self-management knowledge, and satisfaction with outpatient diabetes self-management education support scores
31	Bao Shangyi (2017) (51)	China	RCT	110 (55/55)	Diabetes Mobile Recipe Software	3 months	1. Intervention group: Used diabetes mobile recipe software, including the "Sugar Friend's Journey" and recipe design sections, where the software automatically generates a recipe after inputting patient basic information. 2. Control group: Conventional diabetes dietary intervention, with the distribution of diabetes dietary health education manuals.	1. The study duration was short, and the long-term effects of the diabetes mobile recipe software need further research.	Blood glucose indicators and lipid levels
32	Gao Yan (2016) (52)	China	RCT	270 (135/135)	Electronic Information Follow-up System	3 months	1. Intervention group: Managed through the electronic information follow-up system, including phone follow-ups, health education lectures, doctor hotlines, and medical staff sharing. 2. Control group: Used traditional phone callbacks and outpatient follow-ups.	Not mentioned	Insulin knowledge mastery, blood glucose indicators, and compliance with medical advice
33	Zhao Zhenhua (2016) (53)	China	RCT	59 (30/29)	Diabetes Management APP	3 months	1. Intervention group: Received health education information, recorded vital sign data, and communicated online with medical staff through the diabetes management APP. 2. Control group: Received conventional diabetes management, including health education brochures and phone follow-ups.	1. Small sample size, insufficient representativeness. 2. Short intervention period, which may affect the long-term observation of intervention effects.	Total score and subscale scores of the diabetes self-management behavior scale, improvement in blood glucose indicators, and differences in lipid levels, BMI, and waist-to-hip ratio between the two groups
34	Zhao Zhengqing (2020) (54)	China	Non-randomized Controlled Trial	60 (30/30)	Information-based Blood Glucose Management Platform	4 months	1. Intervention group: Established an information-based blood glucose management team, implemented blood glucose monitoring, medical nutrition, and exercise therapy management plans, used PDAs for diabetes education guidance, conducted specialized training for blood glucose management on the information platform, and performed quality control for the blood glucose specialty. 2. Control group: Rec…	Not explicitly mentioned	Blood glucose target rate, frequency of hyperglycemia and hypoglycemia, fasting blood glucose level on the day before discharge, average hospital stay, and nurse specialty skill assessment before and after training
35	Huang Lechun (2019) (55)	China	Non-randomized Controlled Trial	116 (59/57)	Smart Blood Glucose Management Software (Sugar Nurse APP)	3 months	1. Intervention group: Used the Sugar Nurse smart blood glucose meter and software for blood glucose monitoring management. 2. Control group: Conducted conventional blood glucose monitoring.	Not explicitly mentioned	Self-management efficacy levels of diabetes patients
36	Zheng Qidong (2012) (56)	China	Non-randomized Controlled Trial	160 (80/80)	Diabetes Information Management System (DIMS)	1 year	1. Intervention group: Managed through the DIMS system. 2. Control group: Routine management, i.e., patients visited the diabetes specialty clinic on their own.	Not explicitly mentioned	Changes in patients' knowledge, beliefs, and practices, changes in HbA1c, blood glucose, lipids, blood pressure, and body mass index
37	Maxi Pia Bretschneider (2023) (57)	Germany	Non-randomized Controlled Trial	48	mebix Application	3 months	1. Participants used the mebix application in addition to standard diabetes care.	1. Lack of randomization and placebo control, potential selection bias. 2. Due to the study design, the regularity and extent of participants' use of the application could not be controlled. 3. Issues with missing data.	Changes in HbA1c, changes in weight and BMI, and changes in validated patient-reported outcome measures (self-management, well-being, and diabetes-related emotional distress)
38	Addie L. Fortmann (2017) (58)	USA	RCT	126	Mobile Health (mHealth) SMS-based Intervention	6 months	1. Intervention group: Dulce Digital intervention, including up to three motivational, educational, and/or action-oriented text messages per day. 2. Control group: Conventional care.	1. High dropout rate in the intervention group. 2. Uncertainty about how much of the intervention content participants received (i.e., read or understood).	Glycated hemoglobin (HbA1c), lipids, blood pressure, BMI, satisfaction, and acceptability
39	Yifat Fundoiano-Hershcovitz (2024) (59)	Israel	Quasi-randomized Study	1932	Dario Health Digital Therapeutic Solution, including a glucometer connected to a mobile app and a weight monitoring system	6 months before and after intervention	1. Intervention group used the Dario Health digital platform for weight self-monitoring and received personalized health information and education. 2. Control group received conventional diabetes management.	1. The study used propensity score matching, which, despite being comprehensive, may introduce potential biases due to the selection method and may not fully mitigate them. 2. The study relied on self-reported data, which may be subject to recall bias.	Changes in blood glucose (BG) levels, changes in body mass index (BMI), user satisfaction, and acceptability
40	Borami Kang (2016) (60)	South Korea	Quasi-randomized Study	Not specified	OneTouch Diabetes Management Software System (OTDMS)	6 months	1. Patients used the OTDMS for blood glucose data recording and analysis.	1. Groups were not randomly assigned, potential selection bias.	Glycated hemoglobin (HbA1c), patients' diabetes knowledge, compliance, satisfaction, and doctor-patient trust
41	Jung Min Kim (2016) (61)	South Korea	RCT	121 (63/58) <br> Final completion: 92 (42/50)	OneTouch Diabetes Management Software (OTDMS), including OneTouch Ultra glucometer and computer software connected via data port	6 months	1. Intervention group used the OneTouch Ultra glucometer and OTDMS software as explanatory materials for consultation. 2. Control group received conventional diabetes education.	1. Small sample size, short follow-up period. 2. Doctors knowing the patients' group assignments may introduce bias.	Results of diabetes knowledge tests, compliance, doctor-patient trust, and satisfaction questionnaire surveys, changes in glycated hemoglobin levels, and frequency of hypoglycemia
42	Arjun Krishnakumar (2021) (62)	India	Non-randomized Controlled Trial	102	Wellthy CARE Mobile Application	16 weeks	1. Recorded diet, weight, activity, and blood glucose through the Wellthy CARE mobile application and received feedback from AI chatbots as well as regular interactions with certified diabetes educators.	1. Lack of a control group, potential selection bias. 2. Short study duration, no independent quantification of the impact of other behavioral measures on blood glucose results.	Glycated hemoglobin A1c (HbA1c), fasting blood glucose (FBG), and postprandial blood glucose (PPBG) levels, changes in BMI and weight
43	Michelle L. Litchman (2017) (63)	USA	Non-randomized Trial	20	Diabetes Online Community (DOC)	Not specified	1. Online community interaction and telephone interviews.	1. Participants self-selected to join the study, which may not represent all older adults using the DOC.	The study described reasons for older adults' participation in the DOC, including improved self-care information, emotional support, sense of community belonging, information validation, reasons for drawing attention, and interactions with healthcare providers.
44	Helen McGloin (2020) (64)	Ireland	Mixed Study	40	MyMedic hub Electronic Remote Monitoring System	12 weeks	1. Patients used MyMedic hub to record blood glucose readings and communicated with a Diabetes Clinical Nurse Specialist (CNS) via phone.	1. Small sample size, convenience sampling, may not be generalizable. 2. No control group, cannot fully determine the effect of the intervention.	Glycated hemoglobin (HbA1c), Diabetes Empowerment Scale (DES) scores, Diabetes Distress Scale (DDS) scores, patient satisfaction, and hypoglycemic events
45	Sunhee Park (2024) (65)	South Korea	RCT	105 (53/52)	DiaNote Application	12 weeks	1. Intervention group: Received self-monitoring and recording intervention based on the digital application DiaNote, with personalized support through phone calls. 2. Control group: Used traditional paper logs to record self-care activities, without additional digital support or phone consultations.	1. The study included both app usage and phone consultations, making it difficult to distinguish the specific sources of the intervention effects. 2. Small sample size and regional limitations. 3. Some participants withdrew during the study, which may affect the integrity of the study.	Glycated hemoglobin (HbA1c), diabetes self-care activities, quality of life, and self-efficacy
